# Supplementary material for: A framework for accelerated phototrophic bioprocess development: integration of parallelized microscale cultivation, laboratory automation and Kriging-assisted experimental design
Source: Biotechnol Biofuels. 2017 Jan 31;10:26. doi: 10.1186/s13068-017-0711-6 (PMC5282810; doi:10.1186/s13068-017-0711-6)
Supplement: Supplementary file 1 — Additional file 1. Fractional factorial design for the initial screening analysis and corresponding measurement data of the individual cultivations. [file 13068_2017_711_MOESM1_ESM.csv]

number of experiment	MES [mmol L-1]	NaNO3 [g L-1]	K2HPO4 / KH2PO4 [g L-1]	NaCl [mmol L-1]	MgSO4 [mmol L-1]	CaCl2 [mmol L-1]	trace [x fold]	FeSO4 [mmol L-1]	EDTA [mmol L-1]	Lipid Productivity [a.u.]
1	50.000	1.500	2.000	0.107	0.761	0.850	1.000	0.004	0.297	291.8597532
2	50.000	1.500	2.000	0.107	0.761	0.850	1.000	0.004	0.297	316.621115
3	50.000	1.500	2.000	0.107	0.761	0.850	1.000	0.004	0.297	291.6364486
4	50.000	1.500	2.000	0.107	0.761	0.850	1.000	0.004	0.297	275.3173868
5	50.000	1.500	2.000	0.107	0.761	0.850	1.000	0.004	0.297	255.8971515
6	0.000	0.250	0.250	5.000	2.500	2.500	2.500	0.004	0.000	237.5103714
7	0.000	0.250	2.500	0.000	2.500	0.100	2.500	0.040	0.000	921.82462
8	75.000	2.500	0.250	0.000	2.500	2.500	2.500	0.040	0.000	565.1933582
9	0.000	2.500	2.500	5.000	2.500	2.500	0.100	0.040	0.000	16.06532788
10	0.000	2.500	0.250	5.000	0.100	2.500	2.500	0.004	1.000	521.1094515
11	75.000	0.250	2.500	5.000	0.100	2.500	2.500	0.040	0.000	295.3899818
12	75.000	0.250	0.250	5.000	2.500	0.100	0.100	0.040	0.000	356.8340108
13	75.000	2.500	2.500	0.000	0.100	2.500	0.100	0.004	1.000	74.45023818
14	75.000	0.250	2.500	0.000	2.500	2.500	0.100	0.004	0.000	607.1564533
15	0.000	0.250	0.250	5.000	2.500	0.100	2.500	0.040	1.000	514.5004461
16	0.000	2.500	0.250	5.000	0.100	0.100	2.500	0.040	0.000	0.286033394
17	75.000	0.250	0.250	0.000	0.100	0.100	2.500	0.004	0.000	110.3478355
18	75.000	2.500	0.250	5.000	0.100	0.100	0.100	0.040	1.000	0.190731591
19	75.000	2.500	2.500	5.000	2.500	2.500	2.500	0.040	1.000	23.32905364
20	0.000	2.500	2.500	5.000	2.500	0.100	0.100	0.004	1.000	0.365841909
21	0.000	0.250	0.250	0.000	0.100	0.100	0.100	0.004	1.000	0.331973409
22	75.000	0.250	2.500	0.000	2.500	0.100	0.100	0.040	1.000	3.324053742
23	75.000	0.250	2.500	5.000	0.100	0.100	2.500	0.004	1.000	0.180967455
24	0.000	2.500	2.500	0.000	0.100	0.100	2.500	0.040	1.000	5.64547103
25	0.000	2.500	0.250	0.000	2.500	0.100	0.100	0.004	0.000	17.5137503
26	0.000	2.500	2.500	0.000	0.100	2.500	2.500	0.004	0.000	0.371196439
27	75.000	2.500	0.250	5.000	0.100	2.500	0.100	0.004	0.000	339.3216242
28	0.000	0.250	2.500	0.000	2.500	2.500	2.500	0.004	1.000	720.69795
29	0.000	2.500	0.250	0.000	2.500	2.500	0.100	0.040	1.000	26.85426455
30	75.000	2.500	2.500	0.000	0.100	0.100	0.100	0.040	0.000	12.84072788
31	75.000	0.250	0.250	5.000	2.500	2.500	0.100	0.004	1.000	78.59404667
32	0.000	0.250	2.500	5.000	0.100	2.500	0.100	0.040	1.000	0.163890152
33	0.000	0.250	0.250	0.000	0.100	2.500	0.100	0.040	0.000	0.0323
34	75.000	0.250	0.250	0.000	0.100	2.500	2.500	0.040	1.000	770.6464988
35	0.000	0.250	2.500	5.000	0.100	0.100	0.100	0.004	0.000	670.6747491
36	75.000	2.500	0.250	0.000	2.500	0.100	2.500	0.004	1.000	6.405880076
37	75.000	2.500	2.500	5.000	2.500	0.100	2.500	0.004	0.000	13.79164909
