# Supplementary material for: A framework for accelerated phototrophic bioprocess development: integration of parallelized microscale cultivation, laboratory automation and Kriging-assisted experimental design
Source: Biotechnol Biofuels. 2017 Jan 31;10:26. doi: 10.1186/s13068-017-0711-6 (PMC5282810; doi:10.1186/s13068-017-0711-6)
Supplement: Supplementary file 2 — Additional file 2. Medium composition of enBBMref, enBBMopt and enBBMopt,min. [file 13068_2017_711_MOESM2_ESM.csv]

component	concentration enBBMref [mmol L-1]	concentration enBBMopt [mmol L-1]	concentration enBBMopt,min [mmol L-1]
CaCl2	0.85	1.063	1.063
CoSO4	0.00033	0.000825	0.000825
CuSO4	0.001	0.0025	0.0025
FeSO4	0.004	0.004	0.004
H3BO3	0.037	0.0925	0.0925
K2HPO4 / KH2PO4	13.732	13.732	1.7165
KOH	1.105	1.105	0
MES	50	50	0
MgSO4	0.761	2.5	2.5
MnCl2	0.002	0.005	0.005
NaCl	0.107	0.107	0
Na2EDTA	0.297	0.297	0
Na2MoO4	0.001	0.0025	0.0025
NaNO3	17.649	7.94205	7.94205
penicillin-G	0.281	0.281	0.281
ZnSO4	0.006	0.015	0.015
