# Supplementary material for: A framework for accelerated phototrophic bioprocess development: integration of parallelized microscale cultivation, laboratory automation and Kriging-assisted experimental design
Source: Biotechnol Biofuels. 2017 Jan 31;10:26. doi: 10.1186/s13068-017-0711-6 (PMC5282810; doi:10.1186/s13068-017-0711-6)
Supplement: Supplementary file 4 — Additional file 4. Experimental design and corresponding measurement data evaluated in section “Full factorial”. [file 13068_2017_711_MOESM4_ESM.csv]

number of experiment	MES [mmol L-1]	NaNO3 [g L-1]	K2HPO4 / KH2PO4 [g L-1]	NaCl [mmol L-1]	MgSO4 [mmol L-1]	CaCl2 [mmol L-1]	trace [x fold]	FeSO4 [mmol L-1]	EDTA [mmol L-1]	Lipid Productivity [a.u.]
1	50	1.5	2	0.107	0.761	0.85	1	0.004	0.297	356.5913129
2	50	1.5	2	0.107	0.761	0.85	1	0.004	0.297	373.2704665
3	50	1.5	2	0.107	0.761	0.85	1	0.004	0.297	338.6284309
4	50	1.5	2	0.107	0.761	0.85	1	0.004	0.297	365.9636463
5	50	2.5	2	0	0.1	2.5	2.5	0.004	0.297	361.1236215
6	50	0.25	2	5	2.5	0.1	0.1	0.004	0.297	8.854160233
7	50	2.5	2	0	2.5	2.5	2.5	0.004	0.297	44.65471473
8	50	2.5	2	0	2.5	2.5	0.1	0.004	0.297	29.53868928
9	50	0.25	2	2.5	1.9	2.5	2.5	0.004	0.297	831.9867314
10	50	2.5	2	5	0.1	2.5	0.1	0.004	0.297	468.9142965
11	50	0.25	2	5	2.5	2.5	0.1	0.004	0.297	329.6298815
12	50	0.25	2	0	2.5	2.5	0.1	0.004	0.297	316.2274568
13	50	0.25	2	5	2.5	2.5	2.5	0.004	0.297	767.1525227
14	50	0.25	2	5	2.5	0.1	2.5	0.004	0.297	817.1550468
15	50	2.5	2	5	2.5	2.5	2.5	0.004	0.297	25.07835108
16	50	0.25	2	5	0.1	0.1	0.1	0.004	0.297	0.329783553
17	50	2.5	2	5	0.1	0.1	0.1	0.004	0.297	5.421150708
18	50	0.25	2	0	2.5	0.1	2.5	0.004	0.297	816.2714476
19	50	2.5	2	0	2.5	0.1	2.5	0.004	0.297	23.62594111
20	50	2.5	2	5	2.5	2.5	0.1	0.004	0.297	23.74003025
21	50	2.5	2	0	0.1	2.5	0.1	0.004	0.297	711.3313574
22	50	0.25	2	0	0.1	0.1	2.5	0.004	0.297	148.3129184
23	50	2.5	2	0	0.1	0.1	0.1	0.004	0.297	0.331542145
24	50	2.5	2	0	0.1	0.1	2.5	0.004	0.297	636.4821649
25	50	0.25	2	0	0.1	0.1	0.1	0.004	0.297	3.663354735
26	50	2.5	2	5	2.5	0.1	0.1	0.004	0.297	7.870234186
27	50	0.8125	2	2.5	1.9	1.9	1.9	0.004	0.297	1542.929642
28	50	0.25	2	0	2.5	2.5	2.5	0.004	0.297	796.7885052
29	50	0.25	2	0	0.1	2.5	2.5	0.004	0.297	628.545046
30	50	0.8125	2	0	2.5	1.9	1.9	0.004	0.297	1621.528419
31	50	0.25	2	5	0.1	2.5	0.1	0.004	0.297	295.6224386
32	50	0.25	2	0	0.1	2.5	0.1	0.004	0.297	358.8520543
33	50	0.25	2	5	0.1	2.5	2.5	0.004	0.297	764.7553045
34	50	0.25	2	0	2.5	0.1	0.1	0.004	0.297	11.77646422
35	50	2.5	2	5	2.5	0.1	2.5	0.004	0.297	42.12366806
36	50	2.5	2	0	2.5	0.1	0.1	0.004	0.297	8.285368399
37	50	2.5	2	5	0.1	0.1	2.5	0.004	0.297	364.4682896
38	50	0.25	2	5	0.1	0.1	2.5	0.004	0.297	326.6295673
39	50	2.5	2	5	0.1	2.5	2.5	0.004	0.297	418.0846118
