# Supplementary material for: A framework for accelerated phototrophic bioprocess development: integration of parallelized microscale cultivation, laboratory automation and Kriging-assisted experimental design
Source: Biotechnol Biofuels. 2017 Jan 31;10:26. doi: 10.1186/s13068-017-0711-6 (PMC5282810; doi:10.1186/s13068-017-0711-6)
Supplement: Supplementary file 6 — Additional file 6. Experimental design and corresponding measurement data evaluated in section “Locating optimal medium composition”. [file 13068_2017_711_MOESM6_ESM.csv]

number of experiment	MES [mmol L-1]	NaNO3 [g L-1]	K2HPO4 / KH2PO4 [g L-1]	NaCl [mmol L-1]	MgSO4 [mmol L-1]	CaCl2 [mmol L-1]	trace [x fold]	FeSO4 [mmol L-1]	EDTA [mmol L-1]	Lipid Productivity [a.u.]
1	50	1.5	2	0.107	0.761	0.85	1	0.004	0.297	340.9035096
2	50	1.5	2	0.107	0.761	0.85	1	0.004	0.297	333.6144351
3	50	1.5	2	0.107	0.761	0.85	1	0.004	0.297	312.5471286
4	50	1.5	2	0.107	0.761	0.85	1	0.004	0.297	290.1184726
5	50	1.5	2	0.107	2.5	1.3	0.1	0.004	0.297	121.2865784
6	50	1.5	2	0.107	0.1	0.1	1.925	0.004	0.297	123.8941969
7	50	0.5625	2	0.107	1.3	1.9	1.0125	0.004	0.297	1433.279089
8	50	0.875	2	0.107	1.3	0.7	1.0125	0.004	0.297	374.5055619
9	50	1.1875	2	0.107	1.3	0.7	2.8375	0.004	0.297	436.9745285
10	50	0.875	2	0.107	2.5	0.1	3.75	0.004	0.297	922.6879307
11	50	0.5625	2	0.107	1.3	0.7	2.8375	0.004	0.297	1008.90762
12	50	1.1875	2	0.107	1.3	1.9	1.0125	0.004	0.297	678.6264889
13	50	1.5	2	0.107	2.5	0.1	3.75	0.004	0.297	413.6182137
14	50	0.25	2	0.107	2.5	0.1	0.1	0.004	0.297	4.871580398
15	50	1.5	2	0.107	0.1	0.1	0.1	0.004	0.297	0.25569757
16	50	0.25	2	0.107	2.5	2.5	1.925	0.004	0.297	708.2690884
17	50	0.5625	2	0.107	1.3	1.9	2.8375	0.004	0.297	83.36907215
18	50	0.875	2	0.107	0.1	2.5	0.1	0.004	0.297	410.6805861
19	50	0.5625	2	0.107	1.3	1.3	2.8375	0.004	0.297	1395.134038
20	50	0.25	2	0.107	2.5	0.1	3.75	0.004	0.297	759.980445
21	50	1.5	2	0.107	2.5	0.1	0.1	0.004	0.297	4.175337844
22	50	1.1875	2	0.107	1.3	1.9	1.925	0.004	0.297	829.3965231
23	50	0.25	2	0.107	0.1	0.1	0.1	0.004	0.297	0.293767254
24	50	0.25	2	0.107	0.1	2.5	3.75	0.004	0.297	127.710933
25	50	1.5	2	0.107	2.5	2.5	0.1	0.004	0.297	306.3594785
26	50	0.25	2	0.107	0.1	1.3	3.75	0.004	0.297	426.2240551
27	50	1.5	2	0.107	0.1	0.1	3.75	0.004	0.297	229.9717074
28	50	1.1875	2	0.107	1.3	0.7	1.0125	0.004	0.297	289.6067478
29	50	1.5	2	0.107	2.5	2.5	3.75	0.004	0.297	4.151178205
30	50	0.25	2	0.107	2.5	2.5	3.75	0.004	0.297	243.1858845
31	50	0.875	2	0.107	0.1	1.06	1.56	0.004	0.297	555.6468172
32	50	0.875	2	0.107	2.5	1.06	1.56	0.004	0.297	1248.779151
33	50	0.5625	2	0.107	1.3	0.7	1.0125	0.004	0.297	1022.233687
34	50	1.1875	2	0.107	1.3	1.9	2.8375	0.004	0.297	575.8948131
35	50	0.25	2	0.107	0.1	0.1	3.75	0.004	0.297	379.4746197
36	50	0.25	2	0.107	0.1	2.5	0.1	0.004	0.297	288.251663
37	50	1.5	2	0.107	0.1	2.5	3.75	0.004	0.297	5.262414031
38	50	0.25	2	0.107	2.5	2.5	0.1	0.004	0.297	338.7270819
39	50	1.5	2	0.107	0.1	2.5	0.1	0.004	0.297	458.8031935
