# Supplementary material for: A framework for accelerated phototrophic bioprocess development: integration of parallelized microscale cultivation, laboratory automation and Kriging-assisted experimental design
Source: Biotechnol Biofuels. 2017 Jan 31;10:26. doi: 10.1186/s13068-017-0711-6 (PMC5282810; doi:10.1186/s13068-017-0711-6)
Supplement: Supplementary file 9 — Additional file 9. Experimental design and corresponding measurement data evaluated in section “Refining the optimum”. [file 13068_2017_711_MOESM9_ESM.csv]

number of experiment	MES [mmol L-1]	NaNO3 [g L-1]	K2HPO4 / KH2PO4 [g L-1]	NaCl [mmol L-1]	MgSO4 [mmol L-1]	CaCl2 [mmol L-1]	trace [x fold]	FeSO4 [mmol L-1]	EDTA [mmol L-1]	Lipid Productivity [a.u.]
1	50	1.5	2	0.107	0.761	0.85	1	0.004	0.297	322.1342808
2	50	1.5	2	0.107	0.761	0.85	1	0.004	0.297	408.70142
3	50	1.5	2	0.107	0.761	0.85	1	0.004	0.297	338.9989834
4	50	1.5	2	0.107	0.761	0.85	1	0.004	0.297	377.4232757
5	50	0.375	2	0.107	0.7494	0.2499	3.375	0.004	0.297	1319.709365
6	50	0.625	2	0.107	0.6245	2.12415	1.875	0.004	0.297	1281.414526
7	50	0.75	2	0.107	2.3731	1.12455	1.625	0.004	0.297	739.1991486
8	50	0.5	2	0.107	0.4996	1.87425	3.5	0.004	0.297	792.794156
9	50	1.125	2	0.107	2.1233	0.7497	1.875	0.004	0.297	1324.696489
10	50	0.375	2	0.107	1.249	1.62435	1.875	0.004	0.297	968.6335413
11	50	0.625	2	0.107	2.498	1.62435	1.25	0.004	0.297	649.3189801
12	50	1.125	2	0.107	1.249	1.37445	1.625	0.004	0.297	796.9939824
13	50	0.375	2	0.107	1.249	0.9996	1.875	0.004	0.297	881.7006164
14	50	0.25	2	0.107	1.1241	1.62435	1.5	0.004	0.297	294.8120007
15	50	0.5	2	0.107	2.2482	1.4994	1.625	0.004	0.297	728.5409248
16	50	1.5	2	0.107	0.8743	1.9992	0.875	0.004	0.297	509.3817877
17	50	0.625	2	0.107	0.7494	1.37445	2	0.004	0.297	651.2138754
18	50	1.375	2	0.107	0.6245	1.2495	3.125	0.004	0.297	604.4186875
19	50	1.125	2	0.107	1.8735	0.4998	2	0.004	0.297	1140.265032
20	50	1.375	2	0.107	0.4996	0.37485	2.375	0.004	0.297	1153.231708
21	50	0.375	2	0.107	1.7486	1.4994	2.375	0.004	0.297	699.8037576
22	50	0.375	2	0.107	1.1241	1.7493	1.875	0.004	0.297	628.0610996
23	50	0.75	2	0.107	0.7494	0.87465	2.375	0.004	0.297	1174.484775
24	50	0.375	2	0.107	2.1233	1.37445	1.625	0.004	0.297	1154.945702
25	50	0.5	2	0.107	0.2498	1.7493	3.625	0.004	0.297	706.8882145
26	50	0.5	2	0.107	1.1241	2.2491	1.25	0.004	0.297	804.281105
27	50	0.75	2	0.107	1.6237	0.9996	0.75	0.004	0.297	468.5243295
28	50	0.25	2	0.107	1.4988	0.7497	3.375	0.004	0.297	1069.491537
29	50	1.125	2	0.107	2.2482	2.12415	3	0.004	0.297	755.2045658
30	50	0.625	2	0.107	1.4988	1.12455	1.625	0.004	0.297	696.8222886
31	50	0.625	2	0.107	2.498	1.7493	0.375	0.004	0.297	1335.275897
32	50	0.875	2	0.107	1.9984	0.4998	0.875	0.004	0.297	972.5113385
33	50	1	2	0.107	0.4996	0.9996	3.625	0.004	0.297	694.3640094
34	50	0.25	2	0.107	2.498	1.2495	1.75	0.004	0.297	1218.536374
35	50	0.5	2	0.107	0.3747	2.12415	2.875	0.004	0.297	928.0238298
36	50	0.375	2	0.107	2.1233	1.12455	1.25	0.004	0.297	809.5954026
37	50	0.5	2	0.107	0.6245	0.12495	2.125	0.004	0.297	709.5202223
38	50	1	2	0.107	0.9992	0.2499	1.75	0.004	0.297	967.9693233
39	50	1.125	2	0.107	1.8735	2.12415	1.375	0.004	0.297	814.265332
